# Supplementary material for: Exploratory analyses of frequent high-fat food intake in diets and its association with increased odds of atopic dermatitis in Singapore and Malaysia Young Chinese adults
Source: Br J Nutr. 2025 Apr 4;133(7):977–86. doi: 10.1017/S0007114525000716 (PMC12198345; doi:10.1017/S0007114525000716)
Supplement: Lim et al. supplementary material 1 — Lim et al. supplementary material [file S0007114525000716sup001.zip]

Archive with 5 entries (3 files):
- bjn_2500071_ES/
- bjn_2500071_ES/bjn_2500071_ES/
- bjn_2500071_ES/bjn_2500071_ES/bjn-2024-0777-20250328160540.zip
- bjn_2500071_ES/Editing and TypeSetting PO_bjn_2500071.pdf
- bjn_2500071_ES/xml_export_bjn_2500071_2025-4-1.xml
