# Supplementary material for: Exploratory analyses of frequent high-fat food intake in diets and its association with increased odds of atopic dermatitis in Singapore and Malaysia Young Chinese adults
Source: Br J Nutr. 2025 Apr 4;133(7):977–86. doi: 10.1017/S0007114525000716 (PMC12198345; doi:10.1017/S0007114525000716)
Supplement: Lim et al. supplementary material 1 — Lim et al. supplementary material [file S0007114525000716sup001.zip › bjn_2500071_ES/xml_export_bjn_2500071_2025-4-1.xml]

<article export-date="2025-04-01" article-id="JA 653011" >
<publishing-organisation>Cambridge University Press</publishing-organisation>
<journalfulltitle>British Journal of Nutrition</journalfulltitle>
<mnemonic>bjn</mnemonic>
<volumeno>0</volumeno>
<DOI>10.1017/S0007114525000716</DOI>
<PII>S0007114525000716</PII>
<article-title>Exploratory Analyses of Frequent High-Fat Food Intake in Diets and Its Association with Increased Odds of Atopic Dermatitis in Singapore and Malaysia Young Chinese Adults</article-title>
<article-no>BJN-2024-0777</article-no>
<submission-management-system>ScholarOne</submission-management-system>
<article-type>research-article</article-type>
<article-category>Research Article</article-category>
<abstract>High-fat food intake is associated with atopic dermatitis (AD), but the role of habitual dietary habits related to the frequency of high-fat food intake remains unclear. To address this, we developed a frequency-based dietary index, Diet Quality based on Dietary Fat Score, to assess high-fat food intake and examined its association with AD in 13,561 young Chinese adults (mean age = 22.51 years, SD ± 5.90) from Singapore and Malaysia. Using an investigator-administered questionnaire aligned with the validated International Study of Asthma and Allergy in Childhood protocol, we conducted multivariable logistic regression adjusting for demographics, body mass index, genetic predisposition, and lifestyle factors, with false discovery rate correction for multiple comparisons. Frequent high-fat food intake was associated with higher odds of AD presentation (Adjusted Odds Ratios [AOR]: 1.525; 95% Confidence Intervals [CI]: 1.314-1.772; adjusted p &lt; 0.001). The association remained significant regardless of total fat intake (AOR: 1.445; 95% CI: 1.054-1.801; adjusted p &lt; 0.001) and among individuals with high fruit and vegetable intake (Adjusted Odds Ratios [AOR]: 1.489; 95% Confidence Intervals [CI]: 1.191-1.860; adjusted p &lt; 0.001) or low energy intake (AOR: 1.399; 95% CI: 1.054-1.857; adjusted p &lt; 0.05). No synergistic effects were observed between dietary factors. These findings highlight that frequent intake of high-fat foods is independently associated with AD, emphasizing the importance of dietary moderation in AD risk management.</abstract>
<date-received>2024-07-18</date-received>
<date-revised>2025-02-10</date-revised>
<date-accepted>2025-03-21</date-accepted>
<contrib-group>
<contrib seq="5" contrib-type="author" corr="1" author-id="01808077">
<name>
<given-name>Fook Tim</given-name>
<surname>CHEW</surname>
<prefix>Prof.</prefix></name><email primary="True">dbscft@nus.edu.sg</email>
<xref ref-type="aff" rid="FB784FDE-767D-C847-8E1B-87D6CBD959B8"/>
<role vocab="credit" vocab-identifier="http://credit.niso.org/" degree-contribution="lead">Conceptualization</role>
<role vocab="credit" vocab-identifier="http://credit.niso.org/" degree-contribution="lead">Data curation</role>
<role vocab="credit" vocab-identifier="http://credit.niso.org/" degree-contribution="lead">Funding acquisition</role>
<role vocab="credit" vocab-identifier="http://credit.niso.org/" degree-contribution="lead">Investigation</role>
<role vocab="credit" vocab-identifier="http://credit.niso.org/" degree-contribution="lead">Methodology</role>
<role vocab="credit" vocab-identifier="http://credit.niso.org/" degree-contribution="lead">Project administration</role>
<role vocab="credit" vocab-identifier="http://credit.niso.org/" degree-contribution="lead">Resources</role>
<role vocab="credit" vocab-identifier="http://credit.niso.org/" degree-contribution="lead">Supervision</role>
</contrib>
<contrib seq="4" contrib-type="author" author-id="01808078">
<name>
<given-name>Mei Hui</given-name>
<surname>LIU</surname>
<prefix>Dr.</prefix></name><email primary="True">fstlmh@nus.edu.sg</email>
<xref ref-type="aff" rid="30E36190-F19B-5D48-B555-1960EAC8A13A"/>
<role vocab="credit" vocab-identifier="http://credit.niso.org/" degree-contribution="equal">Data curation</role>
<role vocab="credit" vocab-identifier="http://credit.niso.org/" degree-contribution="equal">Formal analysis</role>
<role vocab="credit" vocab-identifier="http://credit.niso.org/" degree-contribution="lead">Writing  –  review &amp; editing</role>
</contrib>
<contrib seq="2" contrib-type="author" author-id="01808079">
<name>
<given-name>Kavita </given-name>
<surname>REGINALD</surname>
<prefix>Prof.</prefix></name><email primary="True">kavitar@sunway.edu.my</email>
<xref ref-type="aff" rid="2A9F59D1-26AA-3D46-A63E-E22FE70F0B99"/>
<xref ref-type="aff" rid="EC785868-54BB-A546-ACE3-CDA2993BD728"/>
<role vocab="credit" vocab-identifier="http://credit.niso.org/" degree-contribution="equal">Data curation</role>
<role vocab="credit" vocab-identifier="http://credit.niso.org/" degree-contribution="equal">Resources</role>
</contrib>
<contrib seq="3" contrib-type="author" author-id="01808080">
<name>
<given-name>Yee-How</given-name>
<surname>SAY</surname>
<prefix>Dr.</prefix></name><email primary="True">yeehows@sunway.edu.my</email>
<xref ref-type="aff" rid="CB8DC077-FD8A-F14A-9138-56647DEFCEAF"/>
<xref ref-type="aff" rid="53520781-25D7-9D4C-9692-EE5CF5CDB3DE"/>
<xref ref-type="aff" rid="58580F03-D3CB-7744-84B0-5A4CFDBCF5E0"/>
<role vocab="credit" vocab-identifier="http://credit.niso.org/" degree-contribution="equal">Data curation</role>
<role vocab="credit" vocab-identifier="http://credit.niso.org/" degree-contribution="equal">Resources</role>
</contrib>
<contrib seq="1" contrib-type="author" author-id="01808081">
<name>
<given-name>Jun Jie</given-name>
<surname>Lim</surname>
<prefix>Dr.</prefix></name><email primary="True">lim.jun.jie@u.nus.edu</email><contributor-id contrib-id-type="orcid" authenticated="TRUE">https://orcid.org/0000-0001-5485-1749</contributor-id>
<xref ref-type="aff" rid="B4A33038-E3B2-C441-9E82-C4803C348E27"/>
<role vocab="credit" vocab-identifier="http://credit.niso.org/" degree-contribution="lead">Data curation</role>
<role vocab="credit" vocab-identifier="http://credit.niso.org/" degree-contribution="lead">Formal analysis</role>
<role vocab="credit" vocab-identifier="http://credit.niso.org/" degree-contribution="equal">Investigation</role>
<role vocab="credit" vocab-identifier="http://credit.niso.org/" degree-contribution="lead">Visualization</role>
<role vocab="credit" vocab-identifier="http://credit.niso.org/" degree-contribution="lead">Writing  –  original draft</role>
</contrib>
</contrib-group>
<funding-group>
<award-group>
<funding-source>
	<institution-wrap>
		<institution>Singapore Immunology Network</institution>
		<institution-id institution-id-type='doi'>http://dx.doi.org/10.13039/100022896</institution-id>
	</institution-wrap>
</funding-source>
<award-id>SIgN-06-006</award-id>
</award-group>
<award-group>
<funding-source>
	<institution-wrap>
		<institution>Singapore Immunology Network</institution>
		<institution-id institution-id-type='doi'>http://dx.doi.org/10.13039/100022896</institution-id>
	</institution-wrap>
</funding-source>
<award-id>SIgN-08-020</award-id>
</award-group>
<award-group>
<funding-source>
	<institution-wrap>
		<institution>Economic Development Board - Singapore</institution>
		<institution-id institution-id-type='doi'>http://dx.doi.org/10.13039/501100001446</institution-id>
	</institution-wrap>
</funding-source>
<award-id>A-8002576-00-00</award-id>
</award-group>
<award-group>
<funding-source>
<institution>National University of Singapore </institution>
</funding-source>
<award-id>N-154-000-038-001</award-id>
</award-group>
<award-group>
<funding-source>
	<institution-wrap>
		<institution>Singapore Food Agency</institution>
		<institution-id institution-id-type='doi'>http://dx.doi.org/10.13039/501100023996</institution-id>
	</institution-wrap>
</funding-source>
<award-id>SFS_RND_SUFP_001_04</award-id>
</award-group>
<award-group>
<funding-source>
	<institution-wrap>
		<institution>Singapore Food Agency</institution>
		<institution-id institution-id-type='doi'>http://dx.doi.org/10.13039/501100023996</institution-id>
	</institution-wrap>
</funding-source>
<award-id>W22W3D0006</award-id>
</award-group>
<award-group>
<funding-source>
	<institution-wrap>
		<institution>National Research Foundation Singapore</institution>
		<institution-id institution-id-type='doi'>http://dx.doi.org/10.13039/501100001381</institution-id>
	</institution-wrap>
</funding-source>
<award-id>NRF-MP-2020-0004</award-id>
</award-group>
<award-group>
<funding-source>
<institution>Biomedical Research Council (BMRC) (Singapore) </institution>
</funding-source>
<award-id>BMRC/01/1/21/18/077</award-id>
</award-group>
<award-group>
<funding-source>
<institution>Biomedical Research Council (BMRC) (Singapore) </institution>
</funding-source>
<award-id>BMRC/04/1/21/19/315</award-id>
</award-group>
<award-group>
<funding-source>
<institution>Biomedical Research Council (BMRC) (Singapore) </institution>
</funding-source>
<award-id>BMRC/APG2013/108</award-id>
</award-group>
<award-group>
<funding-source>
<institution>Singapore Ministry of Education Academic Research Fund </institution>
</funding-source>
<award-id>R-154-000-191-112</award-id>
</award-group>
<award-group>
<funding-source>
<institution>Singapore Ministry of Education Academic Research Fund </institution>
</funding-source>
<award-id>R-154-000-404-112</award-id>
</award-group>
<award-group>
<funding-source>
<institution>Singapore Ministry of Education Academic Research Fund </institution>
</funding-source>
<award-id>R-154-000-553-112</award-id>
</award-group>
<award-group>
<funding-source>
<institution>Singapore Ministry of Education Academic Research Fund </institution>
</funding-source>
<award-id>R-154-000-565-112</award-id>
</award-group>
<award-group>
<funding-source>
<institution>Singapore Ministry of Education Academic Research Fund </institution>
</funding-source>
<award-id>R-154-000-630-112</award-id>
</award-group>
<award-group>
<funding-source>
<institution>Singapore Ministry of Education Academic Research Fund </institution>
</funding-source>
<award-id>R-154-000-A08-592</award-id>
</award-group>
<award-group>
<funding-source>
<institution>Singapore Ministry of Education Academic Research Fund </institution>
</funding-source>
<award-id>R-154-000-A27-597</award-id>
</award-group>
<award-group>
<funding-source>
<institution>Singapore Ministry of Education Academic Research Fund </institution>
</funding-source>
<award-id>R-154-000-A91-592</award-id>
</award-group>
<award-group>
<funding-source>
<institution>Singapore Ministry of Education Academic Research Fund </institution>
</funding-source>
<award-id>R-154-000-A95-592</award-id>
</award-group>
<award-group>
<funding-source>
<institution>Singapore Ministry of Education Academic Research Fund </institution>
</funding-source>
<award-id>R154-000-B99-114</award-id>
</award-group>
<award-group>
<funding-source>
	<institution-wrap>
		<institution>National Medical Research Council</institution>
		<institution-id institution-id-type='doi'>http://dx.doi.org/10.13039/501100001349</institution-id>
	</institution-wrap>
</funding-source>
<award-id>NMRC/1150/2008</award-id>
</award-group>
<award-group>
<funding-source>
	<institution-wrap>
		<institution>National Medical Research Council</institution>
		<institution-id institution-id-type='doi'>http://dx.doi.org/10.13039/501100001349</institution-id>
	</institution-wrap>
</funding-source>
<award-id>OFIRG20nov-0033</award-id>
</award-group>
<award-group>
<funding-source>
<institution>Agency for Science Technology and Research (A*STAR) (Singapore) </institution>
</funding-source>
<award-id>APG2013/108</award-id>
</award-group>
<award-group>
<funding-source>
<institution>Agency for Science Technology and Research (A*STAR) (Singapore) </institution>
</funding-source>
<award-id>H17/01/a0/008</award-id>
</award-group>
</funding-group>
<aff id="aff" affiliation-id="FB784FDE-767D-C847-8E1B-87D6CBD959B8">
<institution-wrap>
<institution>National University of Singapore</institution>
<institution-id institution-id-type="GRID">grid.4280.e</institution-id>
<institution-id institution-id-type="RINGGOLD">37580</institution-id></institution-wrap>
<department>Biological Sciences</department><city>Singapore</city>
<country>Singapore</country>
<country-code>SG</country-code></aff>
<aff id="aff" affiliation-id="30E36190-F19B-5D48-B555-1960EAC8A13A">
<institution-wrap>
<institution>National University of Singapore</institution>
<institution-id institution-id-type="GRID">grid.4280.e</institution-id>
<institution-id institution-id-type="RINGGOLD">37580</institution-id></institution-wrap>
<department>Food Science and Technology</department><city>Singapore</city>
<country>Singapore</country>
<country-code>SG</country-code></aff>
<aff id="aff" affiliation-id="2A9F59D1-26AA-3D46-A63E-E22FE70F0B99">
<institution-wrap>
<institution>National University of Singapore</institution>
<institution-id institution-id-type="GRID">grid.4280.e</institution-id>
<institution-id institution-id-type="RINGGOLD">37580</institution-id></institution-wrap>
<department>Biological Science</department><city>Singapore</city>
<country>Singapore</country>
<country-code>SG</country-code></aff>
<aff id="aff" affiliation-id="EC785868-54BB-A546-ACE3-CDA2993BD728">
<institution-wrap>
<institution>Sunway University</institution>
<institution-id institution-id-type="GRID">grid.430718.9</institution-id>
<institution-id institution-id-type="RINGGOLD">65189</institution-id></institution-wrap>
<department>Biological Sciences</department><city>Bandar Sunway</city>
<country>Malaysia</country>
<country-code>MY</country-code>
<state>Selangor</state>
</aff>
<aff id="aff" affiliation-id="CB8DC077-FD8A-F14A-9138-56647DEFCEAF">
<institution-wrap>
<institution>National University of Singapore</institution>
<institution-id institution-id-type="GRID">grid.4280.e</institution-id>
<institution-id institution-id-type="RINGGOLD">37580</institution-id></institution-wrap>
<department>Biological Sciences</department><city>Singapore</city>
<country>Singapore</country>
<country-code>SG</country-code></aff>
<aff id="aff" affiliation-id="53520781-25D7-9D4C-9692-EE5CF5CDB3DE">
<institution-wrap>
<institution>Sunway University</institution>
<institution-id institution-id-type="GRID">grid.430718.9</institution-id>
<institution-id institution-id-type="RINGGOLD">65189</institution-id></institution-wrap>
<department>Biological Sciences</department><city>Bandar Sunway</city>
<country>Malaysia</country>
<country-code>MY</country-code>
<state>Selangor</state>
</aff>
<aff id="aff" affiliation-id="58580F03-D3CB-7744-84B0-5A4CFDBCF5E0">
<institution-wrap>
<institution>Universiti Tunku Abdul Rahman</institution>
<institution-id institution-id-type="GRID">grid.412261.2</institution-id>
<institution-id institution-id-type="RINGGOLD">65285</institution-id></institution-wrap>
<department>Biomedical Science</department><city>Kampar</city>
<country>Malaysia</country>
<country-code>MY</country-code>
<state>Perak</state>
</aff>
<aff id="aff" affiliation-id="B4A33038-E3B2-C441-9E82-C4803C348E27">
<institution-wrap>
<institution>National University of Singapore</institution>
<institution-id institution-id-type="GRID">grid.4280.e</institution-id>
</institution-wrap>
<department>Biological Sciences</department><city>Singapore</city>
<country>Singapore</country>
<country-code>SG</country-code>
<state>Singapore</state>
</aff>
<print-colour>Yes</print-colour>
<print-colour-info>Figures 1, 2, 3</print-colour-info>
<web-colour>no</web-colour>
<open-access-article>Yes</open-access-article>
<copyright-line-text>© The Author(s), [YYYY]. Published by Cambridge University Press on behalf of The Nutrition Society. This is an Open Access article, distributed under the terms of the Creative Commons Attribution licence (http://creativecommons.org/licenses/by/4.0), which permits unrestricted re- use, distribution and reproduction, provided the original article is properly cited.</copyright-line-text>
<suppl-materials>Yes</suppl-materials>
<suppl-materials-detail>Supplemental Tables 1 and 2. Supplemental Figures 1-4</suppl-materials-detail>
<suppl-materials-xml-text>Note to typesetter: This article has supplementary material. Please ensure you insert a heading 'Supplementary material' followed by standard text."To view  supplementary material for this article, please visit http://dx.doi.org/ followed by article doi number"</suppl-materials-xml-text>
<notes-for-copyeditor-setter>Please note and tag with subject category
</notes-for-copyeditor-setter>
<keywords>Atopic Dermatitis,Dietary Fats,Dietary Habits,Epidemiology,Intake Frequencies</keywords>
<issue-category>BJN 16 Dietary Surveys and Nutritional Epidemiology</issue-category>
</article>
